# Supplementary material for: Predictive performance and metabolite dynamics of proton MR spectroscopy in neonatal hypoxic–ischemic encephalopathy
Source: Pediatr Res. 2021 Sep 6;91(3):581–9. doi: 10.1038/s41390-021-01626-z (PMC8904256; doi:10.1038/s41390-021-01626-z)
Supplement: Supplementary file 3 — Supplementary table [file 41390_2021_1626_MOESM3_ESM.xlsx]

## Sheet: Raw_data
Patient ID	Postnatal age at 1st scan (days)	NAA/Cr height	NAA/Cr area	NAA/Cho height	NAA/Cho area	mIsum/NAA height	mIsum/NAA area	Postnatal age at 2nd scan (days)	NAA/Cr height	NAA/Cr area	NAA/Cho height	NAA/Cho area	mIsum/NAA height	mIsum/NAA area	Postnatal age at 3rd scan (days)	NAA/Cr height	NAA/Cr area	NAA/Cho height	NAA/Cho area	mIsum/NAA height	mIsum/NAA area
No_2	0.18	1.1674	1.03922	0.903357	0.773723	0.350601	0.443396	2.37	0.762802	1.23171	1.0932	0.795276	0.337315	0.60396
No_6	0.66	1.21301	1.10127	0.965487	0.625899	0.302055	0.356322	2.94	1.22266	1.14737	1.06207	0.79562	0.268005	0.513761
No_25	0.43	1.03761	1.07143	1.2369	0.0815851	0.6467	1.21905	2.15	1.04223	0.95122	1.29826	0.928571	0.529898	0.897436	7.41	0.838267	0.877551	1.1461	0.494253	0.379845	0.255814
No_32	2.84	0.87712	0.918605	0.959588	0.79	0.532445	0.987342	9.82	0.702039	0.8	0.506816	0.529412	0.327595	0.416667
No_37	3.82	1.07543	1.12245	0.74883	0.647059			11.85	1.03516	0.917431	0.602519	0.515464	0.25049	0.45
No_57	2.06	1.10372	1.0099	0.831886	0.675497	0.437184	0.872549	7.17	1.15104	1.05172	0.627841	0.547085	0.335747	0.42623
No_61	2.4	0.814565	2.2545	0.600379	0.512545	0.443495	0.869131	4.22	2.05276	2.05455	0.538092	0.490695	0.48715	0.965866
No_64	1.03	0.900323	0.867528	0.788248	0.631022	0.34784	0.43203	7.2	0.992182	0.744905	0.669335	0.541645	0.369259	0.59434
No_68	8.18	0.718181	0.453581	0.364851	0.237665	0.360837	0.47076	13.92	0.920015	0.746258	0.532881	0.50264	0.368403	0.576886
No_69	0.49	1.12749	1.31044	1.32833	1.3254	1.02428	1.77315	2.57	0.940904	0.861836	1.36664	0.879684	0.326199	0.532511	9.41	0.929299	0.853345	0.627738	0.548209	0.307898
No_70	3.99	0.985629	0.99356	0.726739	0.675	0.45309	0.834259	13.67	1.10849	1.00238	0.805044	0.714367	0.232932	0.406176
No_72	0.28	1.43902	1.21253	1.12075	0.773412	0.277484	0.469094	3.26	0.732752	0.703268	0.725232	0.503745	0.548201	0.858736	5.2	1.46637	1.24098	1.04825	0.824545	0.2033	0.323256
No_75	0.58	0.863015	0.908059	1.01337	0.70609	0.434434	0.85	2.65	0.746178	0.891705	0.724634	0.615752	0.716898	1.42636	5.62	0.867676	0.825	0.678782	0.557746	0.291935	0.376263
No_78	2.77	1.10109	0.916594	1.16167	0.834532	0.255747	0.467433	6.81	1.16068	0.000229008	0.764517	0.000144357	0.224429	1287.88
No_81	1.03	1.08424	0.884211	0.567629	0.474576	0.432119	0.714286	1.89	0.856796	0.936709	0.540582	0.536232	0.64136	1.13514
No_82	0.61	1.09532	1.09877	0.570226	0.511494	0.639241	1.06742	2.41	1.0412	1.08421	0.813907	0.64375	0.397059	0.786408
No_83	1.15	0.689655	0.752941	0.776071	0.592593	0.574479	1.0625	7.84	0.901079	1.04348	0.853492	0.857143	1.17166	1.79167
No_84	0.25	1.51539	1.69643	0.602686	0.539773	0.636959	1.26316	1.26	0.998757	1	0.730289	0.627907	0.454885	0.731481	6.18	1.01995	0.977011	0.539031	0.57047	0.399501	0.682353
No_85	1.82	0.849534	0.842857	0.950112	0.648352	0.837774	1.35593	15.65	0.689506	0.75	0.603132	0.432	1.25425	1.64815
No_86	2.41	1.01765	1.03371	1.01683	0.691729	0.505715	0.891304	9.43	1.05563	1.03529	0.557331	0.505747	0.354553	0.545455
No_87	1.27	0.961147	1.04494	0.93017	0.645833	0.619346	1.08602	5.11	0.965267	0.865979	0.854182	0.626866	0.335565	0.642857
No_88	0.8	0.826449	0.8	0.786229	0.529801	0.386061	0.7625	2.86	0.772084	0.775194	0.969428	0.606061	0.53282	1.01	7.71	1.06024	1.10811	0.584411	0.580189	0.430921	0.707317
No_89	0.91	1.09578	1.25301	1.07748	0.742857	0.588399	1.17308	3.04	0.781211	0.835165	0.964395	0.730769	0.516878	0.934211	5.81	0.994318	0.866667	0.728029	0.551515	0.359643	0.527473
No_90	1.42	0.820465	0.835616	0.793522	0.592233	0.467687	0.934426	5.17	0.778162	0.80597	0.794251	0.482143	0.354921	0.648148
No_93	2.35	0.798786	0.813953	0.781834	0.59322	0.554832	0.8	9.45	0.858445	0.842857	0.699505	0.517544	0.230007	0.457627
No_94	5.66	0.939587	1.31818	0.8107	0.591837	0.416244	0.655172	17.57	0.595142	1.07143	0.317152	0.241935	0.442177	0.466667
No_99	1.83	0.856515	0.843478	0.691684	0.587879	0.462977	0.639175	5.94	0.843693	0.792793	0.517957	0.494382	0.264897	0.261364	7.94	0.862617	1.00943	0.562471	0.563158	0.472339	0.785047
No_100	0.7	1.12898	1.07609	1.11333	0.733333	0.244599	0.40404	14.58	1.26667	1.22826	0.921176	0.753333	0.209847	0.362832
No_101	0.66	0.996898	1.10891	0.718558	0.525822	0.39401	0.580357	5.69	1.61043	0.958333	0.863487	0.442308	0.640952	0.913043
No_103	2.06	1.04915	0.916667	0.964254	0.696833	0.334091	0.61039	10.07	1.33071	1.20755	0.757848	0.587156	0.258383	0.476562
No_119	1.16	1.0224	1.19277	0.842128	0.744361	0.4162		9.4	1.2174	1.33913	0.723893	0.684444	0.544	0.727273
No_129	2.95	0.953893	1.08571	1.20826	0.95			5.88	1.04695	1.18072	0.567748	0.566474	0.61292	1
No_138	2.04	0.441807	0.573171	0.907233	0.412281	0.583189	0.93617	5.88	0.477256	0.75	0.488905	0.40625	0.658094	1.05128
No_145	1.06	0.674283	0.7625	0.723907	0.512605	0.886014	1.55738	4.07	0.539767	0.463415	0.598824	0.372549	1.37328	2.78947
No_155	1.25	0.930693	0.75	1.06818	0.75	0.62766	0.666667	7.1	0.9125	0.5	0.784946	0.4	0.328767	1
No_157	1.54	0.934243	0.901119	1.41882	0.75	0.469145	0.861284	6.67	0.731056	0.79	0.544019	0.376703	1.28609	1.61302
No_159	1.65	0.949147	0.988636	1.26568	0.84466	0.453945	0.862069	4.66	0.796868	0.728261	0.865784	0.683673	0.497271	0.61194
No_160	0.81	1.20558	1.16279	0.817666	0.704225	0.53858	0.76	21.9	0.601571	0.75	0.45042	0.379747	0.641791	0.966667
